# Supplementary material for: Real-World Treatment Patterns, Clinical Outcomes, and Healthcare Resource Utilization in Early-Stage Non-Small-Cell Lung Cancer
Source: Curr Oncol. 2024 Jan 12;31(1):447–61. doi: 10.3390/curroncol31010030 (PMC10814046; doi:10.3390/curroncol31010030)
Supplement: Supplementary file 1 [file curroncol-31-00030-s001.zip]

Archive with 1 entries (1 files):
- curroncol-2726033-supplementary.pdf
